# Supplementary material for: AutoML-Driven Insights into Patient Outcomes and Emergency Care During Romania’s First Wave of COVID-19
Source: Bioengineering (Basel). 2024 Dec 15;11(12):1272. doi: 10.3390/bioengineering11121272 (PMC11673140; doi:10.3390/bioengineering11121272)
Supplement: Supplementary file 1 [file bioengineering-11-01272-s001.zip]

Archive with 5 entries (5 files):
- Figure S1 - Bioengineering - AutoML COVID.pdf
- Figure S2 - Bioengineering - AutoML COVID.png
- Figure S3 - Bioengineering - AutoML COVID.png
- Figure S4 - Bioengineering - AutoML COVID.png
- Supplementary Tables S1-S4 AutoML COVID - Bioengineering final.pdf
